# Supplementary material for: Expression of the Arabidopsis thaliana BBX32 Gene in Soybean Increases Grain Yield
Source: PLoS One. 2012 Feb 17;7(2):e30717. doi: 10.1371/journal.pone.0030717 (PMC3281879; doi:10.1371/journal.pone.0030717)
Supplement: Table S2 — Commercial varieties used in this study. (XLSX) [file pone.0030717.s005.xlsx]

## Sheet: Sheet1
		Varieties	Relative Maturity
	transformation germplasm	A3244	3.2
		A3525	3.5
	varieties used in yield vs maturity analysis	A3237	3.2
	* entry duplicated in field tests	AG2703	2.7
		AG4201	4.2
		A3525*	3.5
		Pre-commercial line 1	3.5
		A3204	3.2
		DKB38-52	3.8
		DKB31-51	3.1
		A3244	3.2
