# Supplementary material for: Expression of the Arabidopsis thaliana BBX32 Gene in Soybean Increases Grain Yield
Source: PLoS One. 2012 Feb 17;7(2):e30717. doi: 10.1371/journal.pone.0030717 (PMC3281879; doi:10.1371/journal.pone.0030717)
Supplement: Table S3 — BBX ID and the public gene IDs of the Arabidopsis and Soy Bbox genes described within the manuscript. (XLSX) [file pone.0030717.s006.xlsx]

## Sheet: Sheet1
Supplementary Table 3
Glycine Max				Arabidopsis thaliana
BBX gene name	Public ID	Probeset ID		BBX gene name	Public ID
GmBBX1	Glyma08g28370.1	A1GM012820_s_at, A1GM027928_at		AtBBX1	AT5G15840
GmBBX2	Glyma18g51320.1	A1GM012820_s_at		AtBBX10	AT1G73870
GmBBX3	Glyma13g07030.1	n/a		AtBBX11	AT3G07650
GmBBX4	Glyma19g05170.1	n/a		AtBBX12	AT5G48250
GmBBX5	Glyma13g01290.1	A1GM004790_a_at, A1GM016920_at		AtBBX13	AT4G15250
GmBBX6	Glyma17g07420.1	n/a		AtBBX14	AT3G21880
GmBBX7	Glyma14g21260.1	A1GM009454_a_at		AtBBX15	AT2G47890
GmBBX8	Glyma07g08920.1	A1GM009454_a_at		AtBBX16	AT2G33500
GmBBX9	Glyma18g11180.1	A1GM009454_a_at		AtBBX17	AT1G28050
GmBBX10	Glyma08g24550.1	A1GM009454_a_at		AtBBX18	AT2G21320
GmBBX11	Glyma04g06240.1	A1GM009454_a_at		AtBBX19	AT4G38960
GmBBX12	Glyma06g06300.1	A1GM009454_a_at		AtBBX2	AT5G15850
GmBBX13	Glyma10g42090.1	A1GM014184_at, A1GM052716_s_at		AtBBX20	AT4G39070
GmBBX14	Glyma20g24940.1	A1GM052716_a_at, A1GM052716_s_at, A1GM078497_at		AtBBX21	AT1G75540
GmBBX15	Glyma05g35150.1	A1GM014259_at, A1GM082979_a_at		AtBBX22	AT1G78600
GmBBX16	Glyma08g04570.1	A1GM082979_a_at		AtBBX23	AT4G10240
GmBBX17	Glyma13g33420.1	A1GM009958_a_at, A1GM009958_x_at		AtBBX24	AT1G06040
GmBBX18	Glyma07g10160.1	A1GM009957_at, A1GM009957_x_at		AtBBX25	AT2G31380
GmBBX19	Glyma20g07050.4	A1GM027819_s_at		AtBBX26	AT4G15248
GmBBX20	Glyma13g11590.1	A1GM027817_at, A1GM027819_s_at		AtBBX27	AT3G21890
GmBBX21	Glyma14g36930.2	n/a		AtBBX28	AT1G60250
GmBBX22	Glyma02g38870.1	A1GM017598_at		AtBBX29	AT1G68190
GmBBX23	Glyma12g32220.1	n/a		AtBBX3	AT3G02380
GmBBX24	Glyma13g38250.1	A1GM017182_at, A1GM034805_at		AtBBX30	AT4G27310
GmBBX25	Glyma03g36810.1	A1GM015776_at		AtBBX31	AT5G54470
GmBBX26	Glyma19g39460.1	n/a		AtBBX32	AT3G21150
GmBBX27	Glyma02g17180.1	A1GM052965_at		AtBBX4	AT2G24790
GmBBX28	Glyma10g02620.1	n/a		AtBBX5	AT5G24930
GmBBX29	Glyma19g27240.1	n/a		AtBBX6	AT5G57660
GmBBX30	Glyma16g05540.1	A1GM010628_at, A1GM033754_at		AtBBX7	AT1G68520
GmBBX31	Glyma11g07930.4	A1GM016198_a_at		AtBBX8	AT1G25440
GmBBX33	Glyma01g37370.2	A1GM016198_a_at		AtBBX9	AT1G49130
GmBBX34	Glyma12g04130.2	A1GM002349_x_at, A1GM002348_a_at
GmBBX35	Glyma11g11850.2	A1GM002349_x_at, A1GM002348_a_at
GmBBX36	Glyma04g02960.1	A1GM010678_at
GmBBX37	Glyma06g02970.1	A1GM003709_at
GmBBX38	Glyma14g40650.1	A1GM006712_at
GmBBX39	Glyma17g37430.1	A1GM004343_at
GmBBX40	Glyma04g01120.1	A1GM062335_at
GmBBX41	Glyma06g01140.1	A1GM005550_at
GmBBX42	Glyma12g04270.1	n/a
GmBBX43	Glyma11g12060.1	A1GM034694_at
GmBBX44	Glyma09g14880.1	A1GM004378_at
GmBBX45	Glyma12g36260.4	A1GM003864_x_at
GmBBX46	Glyma12g05570.1	A1GM014552_a_at, A1GM079761_x_at
GmBBX47	Glyma11g13570.1	A1GM017170_at, A1GM026159_at
GmBBX48	Glyma13g41980.1	A1GM000454_s_at, A1GM000464_x_at, A1GM046451_x_at, A1GM017170_at
GmBBX49	Glyma15g03400.1	A1GM000454_s_at, A1GM000464_x_at
GmBBX50	Glyma10g41540.1	n/a
GmBBX51	Glyma20g25700.1	n/a
GmBBX52	Glyma08g23700.1	A1GM007884_at
GmBBX53	Glyma07g02320.1	A1GM017101_at
GmBBX54	Glyma12g32230.1	A1GM009675_at, A1GM059768_at
GmBBX55	Glyma13g38240.1	A1GM009675_at
GmBBX56	Glyma06g39810.1	A1GM008730_at
GmBBX57	Glyma13g32160.1	A1GM015644_x_at, A1GM015645_a_at
GmBBX58	Glyma15g07140.1	A1GM015644_x_at, A1GM015645_a_at
GmBBX59	Glyma06g45620.1	A1GM014749_at
GmBBX60	Glyma12g11230.1	n/a
GmBBX61	Glyma12g32470.1	n/a
GmBBX62	Glyma13g37970.1	A1GM003834_a_at, A1GM003835_at

## Sheet: Sheet2
AtBBX1	AT5G15840
AtBBX10	AT1G73870
AtBBX11	AT3G07650
AtBBX12	AT5G48250
AtBBX13	AT4G15250
AtBBX14	AT3G21880
AtBBX15	AT2G47890
AtBBX16	AT2G33500
AtBBX17	AT1G28050
AtBBX18	AT2G21320
AtBBX19	AT4G38960
AtBBX2	AT5G15850
AtBBX20	AT4G39070
AtBBX21	AT1G75540
AtBBX22	AT1G78600
AtBBX23	AT4G10240
AtBBX24	AT1G06040
AtBBX25	AT2G31380
AtBBX26	AT4G15248
AtBBX27	AT3G21890
AtBBX28	AT1G60250
AtBBX29	AT1G68190
AtBBX3	AT3G02380
AtBBX30	AT4G27310
AtBBX31	AT5G54470
AtBBX32	AT3G21150
AtBBX4	AT2G24790
AtBBX5	AT5G24930
AtBBX6	AT5G57660
AtBBX7	AT1G68520
AtBBX8	AT1G25440
AtBBX9	AT1G49130
