# Supplementary material for: Expression of the Arabidopsis thaliana BBX32 Gene in Soybean Increases Grain Yield
Source: PLoS One. 2012 Feb 17;7(2):e30717. doi: 10.1371/journal.pone.0030717 (PMC3281879; doi:10.1371/journal.pone.0030717)
Supplement: Table S4 — Changes observed in clock gene expression in the microarray experiment. (XLSX) [file pone.0030717.s007.xlsx]

## Sheet: Sheet1
		Microarray timepoint
Category	Probe Set ID	3am	6am	9am	12pm	3pm	Sequence match to literature	% identity of region that overlaps
LHY/CCA1	A1GM007920_s_at	-1.69937	-1.77601	-1.19317	1.12498	1.18266	GmLCL2	100
LHY/CCA1	A1GM042016_s_at	-1.1589	-1.51386	-1.0833	-1.17336	1.22036	GmLCL1	97.8
LHY/CCA1	A1GM008637_s_at	-1.09645	-1.19705	-1.07709	-1.02043	-1.02143	GmLCL1	99.6
LHY/CCA1	A1GM014501_a_at	-1.54859	-1.61162	-1.08469	-1.03509	1.00929	GmLCL2	96.9
LHY/CCA1	A1GM014501_x_at	-1.57805	-1.47197	-1.12798	-1.01232	1.13833	GmLCL2	96
LHY/CCA1	A1GM014502_x_at	-1.77985	-1.61138	-1.07104	1.0049	1.17275	GmLCL2	99.7
LHY/CCA1	A1GM055655_at	-1.00833	-1.27641	-1.12879	-1.02202	1.18495	GmLCL1	96.5
TOC1	A1GM058981_at	-1.1382	1.00968	1.0102	1.03993	-1.0321	GmTOC1	95.8
TOC1	A1GM070355_at	1.12161	1.67339	1.67569	1.22314	-1.33703	GmTOC1	100
CO	A1GM012820_s_at	-1.09005	-1.05177	1.23313	1.22238	1.38554	GmBBX2	100
PRR9/PRR7	A1GM026066_s_at	1.24346	-1.42165	-1.05334	-1.02758	-1.03126	PRR9 (EST BM309528)	87.7
GI	A1GM044518_s_at	-1.02898	-1.09497	-1.04605	-1.09495	1.08033	GI (EST BG838972)	99.4
GI	A1GM038163_at	1.09493	-1.21073	-1.17186	-1.10545	-1.13168	GI (EST BG838972)	79.9
Numbers represent fold change of two AtBBX32 expressing lines compared to control.
Yellow background indicates statistical significance at fdr_p < 0.05.
Probesets in bold selected for follow up targeted expression analysis.
