# Supplementary material for: Expression of the Arabidopsis thaliana BBX32 Gene in Soybean Increases Grain Yield
Source: PLoS One. 2012 Feb 17;7(2):e30717. doi: 10.1371/journal.pone.0030717 (PMC3281879; doi:10.1371/journal.pone.0030717)
Supplement: Table S5 — Primers used to quantitate transgene expression in this study. (XLSX) [file pone.0030717.s008.xlsx]

## Sheet: Sheet1
E6 Forward Primer		TGATCACCTGTCGTACAGTATTTCTACA
E6 Reverse Primer		AGCCAGTGCTTGTTTTGTTTGA
E6 FAM Probe		6FAM-TGATGTGTGATTTGTGAAGAA-MGB
bbox52a-280F		TGCGTCTCCAGTTCCGAGTCT
bbox52a-347R		CCCGACCAACTCCTCTTCTTCT
bbox52a-303T		6FAM-CTCCACGAAGCAGATTA-MGB
bbox53b-594F		CCTCGCCACGTGTCAGAATC
bbox53b-664R		CGCCCAGAATCAGCTTTGC
bbox53b-617T		6FAM-CGAGGTTGGAGGCAATA-MGB
